# Supplementary material for: Association between CYP2D6 phenotype and recurrence of Plasmodium vivax infection in south Korean patients
Source: Malar J. 2022 Oct 10;21:289. doi: 10.1186/s12936-022-04311-6 (PMC9552356; doi:10.1186/s12936-022-04311-6)
Supplement: Supplementary file 2 — Additional file 2: Table S2. The CYP2D6 alleles of the entire samples defined by tagging single nucleotide polymorphisms (tSNPs). [file 12936_2022_4311_MOESM2_ESM.xlsx]

## Sheet: Sheet1
Reference Sequence		M33388
Gene		CYP2D6
No.	Genotype	1	2	3	4	5	6	7	8	9	10	11	12	13	14	15	16	17
rs No.		rs5030865	rs1065852	rs1135822	rs72549352	rs28371725	rs28371733	-	rs16947	-	-	rs3892097	rs35742686	rs28371706	rs5030656	rs5030655	rs59421388	-
Nucleotide change		1758G>A	100C>T	1611T>A	2573_2574 insC	2988G>A	3877G>A	4125_4133 dupGTGCCCACT	2850C>T	1887 insTA	2549delA	1846G>A	1707delT	2615_2617 delAAG	1023C>T	3183G>A	Deletion	Duplication
SPMED genotyping Kit: CYP2D6 Definition (Wild type)		G	C	T	G	G	G	G	C	G	A	G	T	A	C	G	A	G
SPMED genotyping Kit: CYP2D6 Definition (Mutation)		A	T	A	C	A	A	T	T	A	G	A	G	G	T	A	G	A
Wild type		G	C	T	-	G	G	-	C	-	A	G	T	AAG	C	G	CYP2D6	-
Mutation		A	T	A	C	A	A	GTGCCCACT	T	TA	-	A	-	-	T	A	-	CYP2D6
Allele		*14	*10B	*49	*21	*41	*52	*18	*2	*60	*3	*4	*6	*9	*17	*29	*5	*XN
1	*2/*41	GG	CC	TT	--	GA	GG	--	TT	--	AA	GG	TT	AAGAAG	CC	GG	CYP2D6CYP2D6	--
2	*10B/*21B	GG	CT	TT	-C	GG	GG	--	CT	--	AA	GG	TT	AAGAAG	CC	GG	CYP2D6CYP2D6	--
3	*1/*10B	GG	CT	TT	--	GG	GG	--	CC	--	AA	GG	TT	AAGAAG	CC	GG	CYP2D6CYP2D6	--
4	*10B/*10B	GG	TT	TT	--	GG	GG	--	CC	--	AA	GG	TT	AAGAAG	CC	GG	CYP2D6CYP2D6	--
5	*1/*1	GG	CC	TT	--	GG	GG	--	CC	--	AA	GG	TT	AAGAAG	CC	GG	CYP2D6CYP2D6	--
6	*2/*10B	GG	CT	TT	--	GG	GG	--	CT	--	AA	GG	TT	AAGAAG	CC	GG	CYP2D6CYP2D6	--
7	*1/*10B	GG	CT	TT	--	GG	GG	--	CC	--	AA	GG	TT	AAGAAG	CC	GG	CYP2D6CYP2D6	--
8	*1/*5	-G	-C	-T	-	-G	-G	-	-C	-	-A	-G	-T	-AAG	-C	-G	-CYP2D6	-
9	*1/*5	-G	-C	-T	-	-G	-G	-	-C	-	-A	-G	-T	-AAG	-C	-G	-CYP2D6	-
10	*1/*1	GG	CC	TT	--	GG	GG	--	CC	--	AA	GG	TT	AAGAAG	CC	GG	CYP2D6CYP2D6	--
11	*5/*41	-G	-C	-T	-	-A	-G	-	-T	-	-A	-G	-T	-AAG	-C	-G	-CYP2D6	-
12	*5/*10B	-G	-T	-T	-	-G	-G	-	-C	-	-A	-G	-T	-AAG	-C	-G	-CYP2D6	-
13	*5/*10B	-G	-T	-T	-	-G	-G	-	-C	-	-A	-G	-T	-AAG	-C	-G	-CYP2D6	-
14	*1/*10B	GG	CT	TT	--	GG	GG	--	CC	--	AA	GG	TT	AAGAAG	CC	GG	CYP2D6CYP2D6	--
15	*1/*5	-G	-C	-T	-	-G	-G	-	-C	-	-A	-G	-T	-AAG	-C	-G	-CYP2D6	-
16	*10B/*10B	GG	TT	TT	--	GG	GG	--	CC	--	AA	GG	TT	AAGAAG	CC	GG	CYP2D6CYP2D6	--
17	*1/*5	-G	-C	-T	-	-G	-G	-	-C	-	-A	-G	-T	-AAG	-C	-G	-CYP2D6	-
18	*10B/*10B	GG	TT	TT	--	GG	GG	--	CC	--	AA	GG	TT	AAGAAG	CC	GG	CYP2D6CYP2D6	--
19	*1/*10B	GG	CT	TT	--	GG	GG	--	CC	--	AA	GG	TT	AAGAAG	CC	GG	CYP2D6CYP2D6	--
20	*2/*10B	GG	CT	TT	--	GG	GG	--	CT	--	AA	GG	TT	AAGAAG	CC	GG	CYP2D6CYP2D6	--
21	*10B/*10B	GG	TT	TT	--	GG	GG	--	CC	--	AA	GG	TT	AAGAAG	CC	GG	CYP2D6CYP2D6	--
22	*2/*10B	GG	CT	TT	--	GG	GG	--	CT	--	AA	GG	TT	AAGAAG	CC	GG	CYP2D6CYP2D6	--
23	*10B/*10B	GG	TT	TT	--	GG	GG	--	CC	--	AA	GG	TT	AAGAAG	CC	GG	CYP2D6CYP2D6	--
24	*1/*10B	GG	CT	TT	--	GG	GG	--	CC	--	AA	GG	TT	AAGAAG	CC	GG	CYP2D6CYP2D6	--
25	*10B/*10B	GG	TT	TT	--	GG	GG	--	CC	--	AA	GG	TT	AAGAAG	CC	GG	CYP2D6CYP2D6	--
26	*10B/*10B	GG	TT	TT	--	GG	GG	--	CC	--	AA	GG	TT	AAGAAG	CC	GG	CYP2D6CYP2D6	--
27	*10B/*41	GG	CT	TT	--	GA	GG	--	CT	--	AA	GG	TT	AAGAAG	CC	GG	CYP2D6CYP2D6	--
28	*2/*10B	GG	CT	TT	--	GG	GG	--	CT	--	AA	GG	TT	AAGAAG	CC	GG	CYP2D6CYP2D6	--
29	*10B/*52	GG	TT	TT	--	GG	GA	--	CC	--	AA	GG	TT	AAGAAG	CC	GG	CYP2D6CYP2D6	--
30	*1/*10B	GG	CT	TT	--	GG	GG	--	CC	--	AA	GG	TT	AAGAAG	CC	GG	CYP2D6CYP2D6	--
31	*10B/*10B	GG	TT	TT	--	GG	GG	--	CC	--	AA	GG	TT	AAGAAG	CC	GG	CYP2D6CYP2D6	--
32	*2/*10B	GG	CT	TT	--	GG	GG	--	CT	--	AA	GG	TT	AAGAAG	CC	GG	CYP2D6CYP2D6	--
33	*10B/*10B	GG	TT	TT	--	GG	GG	--	CC	--	AA	GG	TT	AAGAAG	CC	GG	CYP2D6CYP2D6	--
34	*1/*2	GG	CC	TT	--	GG	GG	--	CT	--	AA	GG	TT	AAGAAG	CC	GG	CYP2D6CYP2D6	--
35	*1/*10B	GG	CT	TT	--	GG	GG	--	CC	--	AA	GG	TT	AAGAAG	CC	GG	CYP2D6CYP2D6	--
36	*4/*10B	GG	TT	TT	--	GG	GG	--	CC	--	AA	GA	TT	AAGAAG	CC	GG	CYP2D6CYP2D6	--
37	*1/*5	-G	-C	-T	-	-G	-G	-	-C	-	-A	-G	-T	-AAG	-C	-G	-CYP2D6	-
38	*10B/*10B	GG	TT	TT	--	GG	GG	--	CC	--	AA	GG	TT	AAGAAG	CC	GG	CYP2D6CYP2D6	--
39	*5/*10B	-G	-T	-T	-	-G	-G	-	-C	-	-A	-G	-T	-AAG	-C	-G	-CYP2D6	-
40	*10B/*10B	GG	TT	TT	--	GG	GG	--	CC	--	AA	GG	TT	AAGAAG	CC	GG	CYP2D6CYP2D6	--
41	*1/*10B	GG	CT	TT	--	GG	GG	--	CC	--	AA	GG	TT	AAGAAG	CC	GG	CYP2D6CYP2D6	--
42	*10B/*10B	GG	TT	TT	--	GG	GG	--	CC	--	AA	GG	TT	AAGAAG	CC	GG	CYP2D6CYP2D6	--
43	*1/*10B	GG	CT	TT	--	GG	GG	--	CC	--	AA	GG	TT	AAGAAG	CC	GG	CYP2D6CYP2D6	--
44	*10B/*49	GG	TT	TA	--	GG	GG	--	CC	--	AA	GG	TT	AAGAAG	CC	GG	CYP2D6CYP2D6	--
45	*10B/*10B	GG	TT	TT	--	GG	GG	--	CC	--	AA	GG	TT	AAGAAG	CC	GG	CYP2D6CYP2D6	--
46	*10B/*10B	GG	TT	TT	--	GG	GG	--	CC	--	AA	GG	TT	AAGAAG	CC	GG	CYP2D6CYP2D6	--
47	*5/*10B	-G	-T	-T	-	-G	-G	-	-C	-	-A	-G	-T	-AAG	-C	-G	- CYP2D6	-
48	*1/*1	GG	CC	TT	--	GG	GG	--	CC	--	AA	GG	TT	AAGAAG	CC	GG	CYP2D6CYP2D6	--
49	*2/*10B	GG	CT	TT	--	GG	GG	--	CT	--	AA	GG	TT	AAGAAG	CC	GG	CYP2D6CYP2D6	--
50	*10B/*10B	GG	TT	TT	--	GG	GG	--	CC	--	AA	GG	TT	AAGAAG	CC	GG	CYP2D6CYP2D6	--
51	*5/*10B	-G	-T	-T	-	-G	-G	-	-C	-	-A	-G	-T	-AAG	-C	-G	- CYP2D6	-
52	*1/*10B	GG	CT	TT	--	GG	GG	--	CC	--	AA	GG	TT	AAGAAG	CC	GG	CYP2D6CYP2D6	--
53	*1/*10B	GG	CT	TT	--	GG	GG	--	CC	--	AA	GG	TT	AAGAAG	CC	GG	CYP2D6CYP2D6	--
54	*5/*10B	-G	-T	-T	-	-G	-G	-	-C	-	-A	-G	-T	-AAG	-C	-G	- CYP2D6	-
55	*1/*10B	GG	CT	TT	--	GG	GG	--	CC	--	AA	GG	TT	AAGAAG	CC	GG	CYP2D6CYP2D6	--
56	*1/*41	GG	CC	TT	--	GA	GG	--	CT	--	AA	GG	TT	AAGAAG	CC	GG	CYP2D6CYP2D6	--
57	*1/*2	GG	CC	TT	--	GG	GG	--	CT	--	AA	GG	TT	AAGAAG	CC	GG	CYP2D6CYP2D6	--
58	*10B/*10B	GG	TT	TT	--	GG	GG	--	CC	--	AA	GG	TT	AAGAAG	CC	GG	CYP2D6CYP2D6	--
59	*2/*41	GG	CC	TT	--	GA	GG	--	TT	--	AA	GG	TT	AAGAAG	CC	GG	CYP2D6CYP2D6	--
60	*10B/*10B	GG	TT	TT	--	GG	GG	--	CC	--	AA	GG	TT	AAGAAG	CC	GG	CYP2D6CYP2D6	--
61	*5/*14B	-A	-C	-T	-	-G	-G	-	-T	-	-A	-G	-T	-AAG	-C	-G	-CYP2D6	-
62	*1/*10B	GG	CT	TT	--	GG	GG	--	CC	--	AA	GG	TT	AAGAAG	CC	GG	CYP2D6CYP2D6	--
63	*2/*14B	GA	CC	TT	--	GG	GG	--	TT	--	AA	GG	TT	AAGAAG	CC	GG	CYP2D6CYP2D6	--
64	*1/*2	GG	CC	TT	--	GG	GG	--	CT	--	AA	GG	TT	AAGAAG	CC	GG	CYP2D6CYP2D6	--
65	*10B/*10B	GG	TT	TT	--	GG	GG	--	CC	--	AA	GG	TT	AAGAAG	CC	GG	CYP2D6CYP2D6	--
66	*1/*10B	GG	CT	TT	--	GG	GG	--	CC	--	AA	GG	TT	AAGAAG	CC	GG	CYP2D6CYP2D6	--
67	*4/*10B	GG	TT	TT	--	GG	GG	--	CC	--	AA	GA	TT	AAGAAG	CC	GG	CYP2D6CYP2D6	--
68	*10B/*10B	GG	TT	TT	--	GG	GG	--	CC	--	AA	GG	TT	AAGAAG	CC	GG	CYP2D6CYP2D6	--
69	*10B/*10B	GG	TT	TT	--	GG	GG	--	CC	--	AA	GG	TT	AAGAAG	CC	GG	CYP2D6CYP2D6	--
70	*10B/*10B	GG	TT	TT	--	GG	GG	--	CC	--	AA	GG	TT	AAGAAG	CC	GG	CYP2D6CYP2D6	--
71	*1/*10B	GG	CT	TT	--	GG	GG	--	CC	--	AA	GG	TT	AAGAAG	CC	GG	CYP2D6CYP2D6	--
72	*10B/*10B	GG	TT	TT	--	GG	GG	--	CC	--	AA	GG	TT	AAGAAG	CC	GG	CYP2D6CYP2D6	--
73	*1/*2	GG	CC	TT	--	GG	GG	--	CT	--	AA	GG	TT	AAGAAG	CC	GG	CYP2D6CYP2D6	--
74	*1/*10B	GG	CT	TT	--	GG	GG	--	CC	--	AA	GG	TT	AAGAAG	CC	GG	CYP2D6CYP2D6	--
75	*1/*10B	GG	CT	TT	--	GG	GG	--	CC	--	AA	GG	TT	AAGAAG	CC	GG	CYP2D6CYP2D6	--
76	*2/*5	-G	-C	-T	-	-G	-G	-	-T	-	-A	-G	-T	-AAG	-C	-G	-CYP2D6	-
77	*2/*10B	GG	CT	TT	--	GG	GG	--	CT	--	AA	GG	TT	AAGAAG	CC	GG	CYP2D6CYP2D6	--
78	*10B/*52	GG	TT	TT	--	GG	GA	--	CC	--	AA	GG	TT	AAGAAG	CC	GG	CYP2D6CYP2D6	--
79	*1/*1	GG	CC	TT	--	GG	GG	--	CC	--	AA	GG	TT	AAGAAG	CC	GG	CYP2D6CYP2D6	--
80	*1/*10B	GG	CT	TT	--	GG	GG	--	CC	--	AA	GG	TT	AAGAAG	CC	GG	CYP2D6CYP2D6	--
81	*1/*14B	GA	CC	TT	--	GG	GG	--	CT	--	AA	GG	TT	AAGAAG	CC	GG	CYP2D6CYP2D6	--
82	*1/*41	GG	CC	TT	--	GA	GG	--	CT	--	AA	GG	TT	AAGAAG	CC	GG	CYP2D6CYP2D6	--
83	*10B/*10B	GG	TT	TT	--	GG	GG	--	CC	--	AA	GG	TT	AAGAAG	CC	GG	CYP2D6CYP2D6	--
84	*10B/*10B	GG	TT	TT	--	GG	GG	--	CC	--	AA	GG	TT	AAGAAG	CC	GG	CYP2D6CYP2D6	--
85	*1/*2	GG	CC	TT	--	GG	GG	--	CT	--	AA	GG	TT	AAGAAG	CC	GG	CYP2D6CYP2D6	--
86	*5/*10B	-G	-T	-T	-	-G	-G	-	-C	-	-A	-G	-T	-AAG	-C	-G	- CYP2D6	-
87	*1/*10B	GG	CT	TT	--	GG	GG	--	CC	--	AA	GG	TT	AAGAAG	CC	GG	CYP2D6CYP2D6	--
88	*10B/*10B	GG	TT	TT	--	GG	GG	--	CC	--	AA	GG	TT	AAGAAG	CC	GG	CYP2D6CYP2D6	--
89	*1/*10B	GG	CT	TT	--	GG	GG	--	CC	--	AA	GG	TT	AAGAAG	CC	GG	CYP2D6CYP2D6	--
90	*1/*1	GG	CC	TT	--	GG	GG	--	CC	--	AA	GG	TT	AAGAAG	CC	GG	CYP2D6CYP2D6	--
91	*1/*2	GG	CC	TT	--	GG	GG	--	CT	--	AA	GG	TT	AAGAAG	CC	GG	CYP2D6CYP2D6	--
92	*1/*1	GG	CC	TT	--	GG	GG	--	CC	--	AA	GG	TT	AAGAAG	CC	GG	CYP2D6CYP2D6	--
93	*10B/*10B	GG	TT	TT	--	GG	GG	--	CC	--	AA	GG	TT	AAGAAG	CC	GG	CYP2D6CYP2D6	--
94	*1/*10B	GG	CT	TT	--	GG	GG	--	CC	--	AA	GG	TT	AAGAAG	CC	GG	CYP2D6CYP2D6	--
95	*1XN/*5	G-	C-	T-	-	G-	G-	-	C-	-	A-	G-	T-	AAG-	C-	G-	CYP2D6-	CYP2D6-
96	*10B/*10B	GG	TT	TT	--	GG	GG	--	CC	--	AA	GG	TT	AAGAAG	CC	GG	CYP2D6CYP2D6	--
97	*2/*41	GG	CC	TT	--	GA	GG	--	TT	--	AA	GG	TT	AAGAAG	CC	GG	CYP2D6CYP2D6	--
98	*1/*10B	GG	CT	TT	--	GG	GG	--	CC	--	AA	GG	TT	AAGAAG	CC	GG	CYP2D6CYP2D6	--
99	*1/*2	GG	CC	TT	--	GG	GG	--	CT	--	AA	GG	TT	AAGAAG	CC	GG	CYP2D6CYP2D6	--
100	*1/*10B	GG	CT	TT	--	GG	GG	--	CC	--	AA	GG	TT	AAGAAG	CC	GG	CYP2D6CYP2D6	--
101	*1/*10B	GG	CT	TT	--	GG	GG	--	CC	--	AA	GG	TT	AAGAAG	CC	GG	CYP2D6CYP2D6	--
102	*1/*10B	GG	CT	TT	--	GG	GG	--	CC	--	AA	GG	TT	AAGAAG	CC	GG	CYP2D6CYP2D6	--
103	*1/*21B	GG	CC	TT	-C	GG	GG	--	CT	--	AA	GG	TT	AAGAAG	CC	GG	CYP2D6CYP2D6	--
104	*1/*10B	GG	CT	TT	--	GG	GG	--	CC	--	AA	GG	TT	AAGAAG	CC	GG	CYP2D6CYP2D6	--
105	*10B/*10B	GG	TT	TT	--	GG	GG	--	CC	--	AA	GG	TT	AAGAAG	CC	GG	CYP2D6CYP2D6	--
106	*1/*10B	GG	CT	TT	--	GG	GG	--	CC	--	AA	GG	TT	AAGAAG	CC	GG	CYP2D6CYP2D6	--
107	*1/*5	G-	C-	T-	-	G-	G-	-	C-	-	A-	G-	T-	AAG-	C-	G-	CYP2D6-	-
108	*1/*10B	GG	CT	TT	--	GG	GG	--	CC	--	AA	GG	TT	AAGAAG	CC	GG	CYP2D6CYP2D6	--
109	*2/*10B	GG	CT	TT	--	GG	GG	--	CT	--	AA	GG	TT	AAGAAG	CC	GG	CYP2D6CYP2D6	--
110	*10B/*10B	GG	TT	TT	--	GG	GG	--	CC	--	AA	GG	TT	AAGAAG	CC	GG	CYP2D6CYP2D6	--
111	*2/*5	G-	C-	T-	-	G-	G-	-	T-	-	A-	G-	T-	AAG-	C-	G-	CYP2D6-	-
112	*1/*10B	GG	CT	TT	--	GG	GG	--	CC	--	AA	GG	TT	AAGAAG	CC	GG	CYP2D6CYP2D6	--
113	*10B/*10B	GG	TT	TT	--	GG	GG	--	CC	--	AA	GG	TT	AAGAAG	CC	GG	CYP2D6CYP2D6	--
114	*1/*2	GG	CC	TT	--	GG	GG	--	CT	--	AA	GG	TT	AAGAAG	CC	GG	CYP2D6CYP2D6	--
115	*1/*1	GG	CC	TT	--	GG	GG	--	CC	--	AA	GG	TT	AAGAAG	CC	GG	CYP2D6CYP2D6	--
116	*1/*1	GG	CC	TT	--	GG	GG	--	CC	--	AA	GG	TT	AAGAAG	CC	GG	CYP2D6CYP2D6	--
117	*1/*10B	GG	CT	TT	--	GG	GG	--	CC	--	AA	GG	TT	AAGAAG	CC	GG	CYP2D6CYP2D6	--
118	*5/*10B	G-	T-	T-	-	G-	G-	-	C-	-	A-	G-	T-	AAG-	C-	G-	CYP2D6-	-
119	*1/*10B	GG	CT	TT	--	GG	GG	--	CC	--	AA	GG	TT	AAGAAG	CC	GG	CYP2D6CYP2D6	--
120	*10B/*10B	GG	TT	TT	--	GG	GG	--	CC	--	AA	GG	TT	AAGAAG	CC	GG	CYP2D6CYP2D6	--
121	*2/*10B	GG	CT	TT	--	GG	GG	--	CT	--	AA	GG	TT	AAGAAG	CC	GG	CYP2D6CYP2D6	--
122	*1/*1	GG	CC	TT	--	GG	GG	--	CC	--	AA	GG	TT	AAGAAG	CC	GG	CYP2D6CYP2D6	--
123	*10B/*10B	GG	TT	TT	--	GG	GG	--	CC	--	AA	GG	TT	AAGAAG	CC	GG	CYP2D6CYP2D6	--
124	*10B/*10B	GG	TT	TT	--	GG	GG	--	CC	--	AA	GG	TT	AAGAAG	CC	GG	CYP2D6CYP2D6	--
125	*10B/*10B	GG	TT	TT	--	GG	GG	--	CC	--	AA	GG	TT	AAGAAG	CC	GG	CYP2D6CYP2D6	--
126	*1/*1	GG	CC	TT	--	GG	GG	--	CC	--	AA	GG	TT	AAGAAG	CC	GG	CYP2D6CYP2D6	--
127	*1/*10B	GG	CT	TT	--	GG	GG	--	CC	--	AA	GG	TT	AAGAAG	CC	GG	CYP2D6CYP2D6	--
128	*10B/*41	GG	CT	TT	--	GA	GG	--	CT	--	AA	GG	TT	AAGAAG	CC	GG	CYP2D6CYP2D6	--
129	*10B/*10B	GG	TT	TT	--	GG	GG	--	CC	--	AA	GG	TT	AAGAAG	CC	GG	CYP2D6CYP2D6	--
130	*5/*10B	G-	T-	T-	-	G-	G-	-	C-	-	A-	G-	T-	AAG-	C-	G-	CYP2D6-	-
131	*2/*10B	GG	CT	TT	--	GG	GG	--	CT	--	AA	GG	TT	AAGAAG	CC	GG	CYP2D6CYP2D6	--
132	*2/*2	GG	CC	TT	--	GG	GG	--	TT	--	AA	GG	TT	AAGAAG	CC	GG	CYP2D6CYP2D6	--
133	*1/*1	GG	CC	TT	--	GG	GG	--	CC	--	AA	GG	TT	AAGAAG	CC	GG	CYP2D6CYP2D6	--
134	*10B/*10B	GG	TT	TT	--	GG	GG	--	CC	--	AA	GG	TT	AAGAAG	CC	GG	CYP2D6CYP2D6	--
135	*1/*10B	GG	CT	TT	--	GG	GG	--	CC	--	AA	GG	TT	AAGAAG	CC	GG	CYP2D6CYP2D6	--
136	*1/*2XN	GG	CC	TT	--	GG	GG	--	CT	--	AA	GG	TT	AAGAAG	CC	GG	CYP2D6CYP2D6	-CYP2D6
137	*1/*2	GG	CC	TT	--	GG	GG	--	CT	--	AA	GG	TT	AAGAAG	CC	GG	CYP2D6CYP2D6	--
138	*1/*21B	GG	CC	TT	-C	GG	GG	--	CT	--	AA	GG	TT	AAGAAG	CC	GG	CYP2D6CYP2D6	--
139	*1/*41	GG	CC	TT	--	GA	GG	--	CT	--	AA	GG	TT	AAGAAG	CC	GG	CYP2D6CYP2D6	--
